# Supplementary material for: Genetic Structure of Racing Pigeons (Columba livia) Kept in Poland Based on Microsatellite Markers
Source: Genes (Basel). 2022 Jun 29;13(7):1175. doi: 10.3390/genes13071175 (PMC9318851; doi:10.3390/genes13071175)
Supplement: Supplementary file 1 [file genes-13-01175-s001.zip]

Archive with 1 entries (1 files):
- genes-1747697-Supplementary.pdf
